# Supplementary material for: Pathologic Proteolytic Processing of N-Cadherin as a Marker of Human Fibrotic Disease
Source: Cells. 2022 Jan 4;11(1):156. doi: 10.3390/cells11010156 (PMC8750447; doi:10.3390/cells11010156)
Supplement: Supplementary file 1 [file cells-11-00156-s001.zip]

Archive with 1 entries (1 files):
- cells-1522206-supplementary.pdf
